# Supplementary material for: Mosquito-Borne Diseases and Their Control Strategies: An Overview Focused on Green Synthesized Plant-Based Metallic Nanoparticles
Source: Insects. 2023 Feb 23;14(3):221. doi: 10.3390/insects14030221 (PMC10059804; doi:10.3390/insects14030221)
Supplement: Supplementary file 1 [file insects-14-00221-s001.zip]

Archive with 1 entries (1 files):
- insects-2095625-supplementary.pdf
